# Supplementary material for: Monocyte Distribution Width, Neutrophil-to-Lymphocyte Ratio, and Platelet-to-Lymphocyte Ratio Improves Early Prediction for Sepsis at the Emergency
Source: J Pers Med. 2021 Jul 28;11(8):732. doi: 10.3390/jpm11080732 (PMC8402196; doi:10.3390/jpm11080732)
Supplement: Supplementary file 1 [file jpm-11-00732-s001.zip]

Archive with 1 entries (1 files):
- jpm-1297646-supplementary.pdf
